# Supplementary material for: Decorin-mediated suppression of tumorigenesis, invasion, and metastasis in inflammatory breast cancer
Source: Commun Biol. 2021 Jan 15;4:72. doi: 10.1038/s42003-020-01590-0 (PMC7811004; doi:10.1038/s42003-020-01590-0)
Supplement: Supplementary file 4 — Supplementary Data 1 [file 42003_2020_1590_MOESM4_ESM.xlsx]

## Sheet: SUM149 RPPA Con vs DCN
								Antibody Name	14-3-3-beta	14-3-3-epsilon	14-3-3-zeta	4E-BP1	4E-BP1_pS65	4E-BP1_pT37_T46	53BP1	A-Raf	A-Raf_pS299	ACC1	ACC_pS79	ACSL1	ACVRL1	ADAR1	Akt	Akt1	Akt1_pS473	Akt2	Akt2_pS474	Akt_pS473	Akt_pT308	Ambra1_pS52	AMPK-a2_pS345	AMPKa	AMPKa_pT172	Annexin-I	Annexin-VII	AR	ARID1A	ASNS	Atg3	Atg4B	Atg5	Atg7	ATM	ATM_pS1981	ATP5A	ATP5H	ATR	ATRX	ATR_pS428
								Antibody Origin	R	M	R	R	R	R	R	R	R	R	R	R	R	M	R	R	R	R	R	R	R	R	R	R	R	M	M	R	R	R	R	R	R	R	R	R	M	M	R	R	R
								Gene Name	YWHAB	YWHAE	YWHAZ	EIF4EBP1	EIF4EBP1	EIF4EBP1	TP53BP1	ARAF	ARAF	ACACA/ ACACB	ACACA/ACACB	ACSL1	ACVRL1	ADAR	AKT1/2/3	AKT1	AKT1	AKT2	AKT2	AKT1/2/3	AKT1/2/3	AMBRA1	PRKAA2	PRKAA1/2	PRKAA1/2	ANXA1	ANXA7	AR	ARID1A	ASNS	ATG3	ATG4B	ATG5	ATG7	ATM	ATM	ATP5F1A	ATP5H	ATR	ATRX	ATR
								Validation Status	V	C	V	V	V	V	V	V	C	C	V	V	C	V	V	V	V	V	C	V	V	C	V	C	C	V	V	V	C	V	V	C	C	V	V	V	C	C	C	C	C
								Slide Id	GBL1110861	GBL1110920	GBL1110862	GBL1144809	GBL1144810	GBL1144811	GBL1110623	GBL1110681	GBL1110634	GBL1144813	GBL1144812	GBL1110845	GBL1110647	GBL1110892	GBL1110646	GBL1110801	GBL1110799	GBL1110771	GBL1110800	GBL1110553	GBL1110665	GBL1110869	GBL1110706	GBL1144814	GBL1144815	GBL1110895	GBL1110890	GBL1110823	GBL1110719	GBL1110723	GBL1110735	GBL1110764	GBL1110765	GBL1110736	GBL1110708	GBL1110709	GBL1110934	GBL1110929	GBL1110615	GBL1110727	GBL1110770
								Antibody Name in Heatmap	14-3-3-beta-R-V	14-3-3-epsilon-M-C	14-3-3-zeta-R-V	4E-BP1-R-V	4E-BP1_pS65-R-V	4E-BP1_pT37_T46-R-V	53BP1-R-V	A-Raf-R-V	A-Raf_pS299-R-C	ACC1-R-C	ACC_pS79-R-V	ACSL1-R-V	ACVRL1-R-C	ADAR1-M-V	Akt-R-V	Akt1-R-V	Akt1_pS473-R-V	Akt2-R-V	Akt2_pS474-R-C	Akt_pS473-R-V	Akt_pT308-R-V	Ambra1_pS52-R-C	AMPK-a2_pS345-R-V	AMPKa-R-C	AMPKa_pT172-R-C	Annexin-I-M-V	Annexin-VII-M-V	AR-R-V	ARID1A-R-C	ASNS-R-V	Atg3-R-V	Atg4B-R-C	Atg5-R-C	Atg7-R-V	ATM-R-V	ATM_pS1981-R-V	ATP5A-M-C	ATP5H-M-C	ATR-R-C	ATRX-R-C	ATR_pS428-R-C
								Probabilities (QC Score)	0.941281	0.922654	0.974218	0.965968	0.958937	0.962736	0.969425	0.97197	0.954541	0.960931	0.956762	0.961021	0.939577	0.963098	0.960348	0.905481	0.835645	0.962082	0.91214	0.956835	0.967786	0.944361	0.95723	0.972794	0.945653	0.948612	0.948967	0.912775	0.962312	0.958837	0.96628	0.971332	0.954847	0.974125	0.95745	0.957781	0.964618	0.945974	0.956509	0.96606	0.964771
								Slide no.	1	2	3	4	5	6	7	8	9	10	11	12	13	14	15	16	17	18	19	20	21	22	23	24	25	26	27	28	29	30	31	32	33	34	35	36	37	38	39	40	41
Order	Sample Source	Category_1	Category_2	Category_3	Sample	Sample Name	Sample description	Sample Type	14-3-3-beta-R-V	14-3-3-epsilon-M-C	14-3-3-zeta-R-V	4E-BP1-R-V	4E-BP1_pS65-R-V	4E-BP1_pT37_T46-R-V	53BP1-R-V	A-Raf-R-V	A-Raf_pS299-R-C	ACC1-R-C	ACC_pS79-R-V	ACSL1-R-V	ACVRL1-R-C	ADAR1-M-V	Akt-R-V	Akt1-R-V	Akt1_pS473-R-V	Akt2-R-V	Akt2_pS474-R-C	Akt_pS473-R-V	Akt_pT308-R-V	Ambra1_pS52-R-C	AMPK-a2_pS345-R-V	AMPKa-R-C	AMPKa_pT172-R-C	Annexin-I-M-V	Annexin-VII-M-V	AR-R-V	ARID1A-R-C	ASNS-R-V	Atg3-R-V	Atg4B-R-C	Atg5-R-C	Atg7-R-V	ATM-R-V	ATM_pS1981-R-V	ATP5A-M-C	ATP5H-M-C	ATR-R-C	ATRX-R-C	ATR_pS428-R-C
									Median-Centered	Median-Centered	Median-Centered	Median-Centered	Median-Centered	Median-Centered	Median-Centered	Median-Centered	Median-Centered	Median-Centered	Median-Centered	Median-Centered	Median-Centered	Median-Centered	Median-Centered	Median-Centered	Median-Centered	Median-Centered	Median-Centered	Median-Centered	Median-Centered	Median-Centered	Median-Centered	Median-Centered	Median-Centered	Median-Centered	Median-Centered	Median-Centered	Median-Centered	Median-Centered	Median-Centered	Median-Centered	Median-Centered	Median-Centered	Median-Centered	Median-Centered	Median-Centered	Median-Centered	Median-Centered	Median-Centered	Median-Centered
887	Bisrat Debeb (Xiao Ding Hu)	01_Bisrat_Debeb__Xiao_Ding_Hu_A			sample	Bisrat_Debeb__Xiao_Ding_Hu_8	Debeb_Ding_8_SUM149-Con-1	human cell line	-0.182913	-0.219153	-0.716304	-0.0975987	0.336416	0.138525	0.546517	0.0944166	-0.270501	-0.301583	-1.11957	0.0586498	-0.173605	-0.0509396	0.3637	-0.0888152	-0.0970077	0.0541118	-0.465786	1.67172	0.71335	0.0155117	0.138887	-0.322906	0.501382	0.202685	-0.113277	-0.241982	2.90214	-0.361007	0.21178	0.385802	-0.346527	0.25185	0.336812	-0.0414837	-0.0635817	-0.254271	0.874026	2.54635	0.604521
888	Bisrat Debeb (Xiao Ding Hu)	01_Bisrat_Debeb__Xiao_Ding_Hu_A			sample	Bisrat_Debeb__Xiao_Ding_Hu_9	Debeb_Ding_9_SUM149-Con-2	human cell line	-0.0359302	-0.0502499	-0.524471	0.143956	-0.0289843	-0.488379	0.769776	-0.0944166	-0.193814	-0.153187	0.199398	1.24328	-0.0445255	0.0351001	0.302249	-0.0485063	0.0397515	-0.0259717	-0.159084	-0.0907764	-0.100401	0.0428114	0.125025	-0.408126	-0.122499	0.220795	-0.0117459	0.0159178	1.8539	0.412975	-0.0628381	-0.00560915	-0.446483	-0.00905177	0.297495	-0.0231773	-0.0712682	-0.0769102	-0.390204	1.53828	0.186193
906	Bisrat Debeb (Xiao Ding Hu)	01_Bisrat_Debeb__Xiao_Ding_Hu_A			sample	Bisrat_Debeb__Xiao_Ding_Hu_10	Debeb_Ding_10_SUM149-DCN-1	human cell line	0.0538031	0.1789	-0.0342472	-0.730573	-0.263547	-0.27668	-1.64597	-0.611745	-0.20267	0.0845836	-0.870799	1.36532	0.130296	0.0068094	0.272132	0.0936862	-0.151124	-0.256456	0.0276133	0.207374	0.597834	-0.0631596	-0.0633747	-0.41584	0.445372	-0.574304	0.0216824	-0.45474	-1.2342	0.210085	0.048769	-0.205197	-0.237112	-0.0975814	-0.1677	0.0582273	-0.20404	0.0274074	0.647599	0.54459	-0.0321274
907	Bisrat Debeb (Xiao Ding Hu)	01_Bisrat_Debeb__Xiao_Ding_Hu_A			sample	Bisrat_Debeb__Xiao_Ding_Hu_11	Debeb_Ding_11_SUM149-DCN-2	human cell line	0.0319184	0.278626	0.321219	-1.08482	-0.372818	-0.757093	-1.69787	-1.16049	-0.0536309	0.074886	-0.923663	1.0166	0.334036	0.0219997	0.29912	0.259	0.0640351	-0.425791	0.101795	0.962193	0.263269	0.00925031	0.0407346	-0.613223	-0.256237	-0.896421	0.141641	-0.227037	-2.08758	0.541601	-0.264153	-0.444683	-0.153662	-0.0893335	-0.395003	0.208719	-0.345288	0.195277	-0.00891946	0.241329	0.267979
[truncated: 383 more columns]
