# Supplementary material for: Decorin-mediated suppression of tumorigenesis, invasion, and metastasis in inflammatory breast cancer
Source: Commun Biol. 2021 Jan 15;4:72. doi: 10.1038/s42003-020-01590-0 (PMC7811004; doi:10.1038/s42003-020-01590-0)
Supplement: Supplementary file 5 — Supplementary Data 2 [file 42003_2020_1590_MOESM5_ESM.xlsx]

## Sheet: Sequence details 
Sequence details of the oligonucleotides
			Sequence/name
ShBeclin1	#1	TRCN0000299864	CCGGCCCGTGGAATGGAATGAGATTCTCGAGAATCTCATTCCATTCCACGGGTTTTTG	Sigma
	#2	TRCN0000299790	CCGGGCCAGGATGATGTCCACAGAACTCGAGTTCTGTGGACATCATCCTGGCTTTTTG
	ShCon	SHC016-Con
ShE-cad	V3LHS_346821	RHS4430-101103522	TGCTGTTGACAGTGAGCGACAGCAGTACATTCTACACGTATAGTGAAGCCACAGATGTATACGTGTAGAATGTACTGCTGCTGCCTACTGCCTCGGA	MD Andeson
	V3LHS_346823	RHS4430-101105884	TGCTGTTGACAGTGAGCGACCGATGAAATTGGAAATTTTATAGTGAAGCCACAGATGTATAAAATTTCCAATTTCATCGGGTGCCTACTGCCTCGGA
Primers
EGFR	EGFR-F-P		AGGCACGAGTAACAAGCTCAC
	EGFR-R-P		ATGAGGACATAACCAGCCACC
E-Cadherin	E-Cad F-P		CGAGAGCTACACGTTCACGG
	E-Cad R-P		GGGTGTCGAGGGAAAAATAGG
Decorin	DCN-F-P		GGACCGTTTCAACAGAGAGG
	DCN-R-P		GACCACTCGAAGATGGCATT
GAPDH	GAPDH-F-P		CCATGAGAAGTATGACAACAGCC
	GAPDH-R-P		CCTTCCACGATACCAAAGTTG
	T7-F-P		TAATACGACTCACTATAGGG
	SP6-R-P		ATTTAGGTGACACTATAG
	CMV-F-P		CGCAAATGGGCGGTAGGCGTG
	CMV-R-P		GAAATTTGTGATGCTATTGC
SBP-Flag-DCN	DCN-BamH1-F-P		CGGGATCCATATGAAGGCCACTATCATCCT
#102645	DCN-ECOR1-R-P		GGAATTCCTTATAGTTTCCGAGTTGAA
HA-DCN	DCN-ECOR1-F-P		GGAATTCGAATGAAGGCCACTATCATCCT
#86049	DCN-BamH1-R-P		CGGGATCCATCTTATAGTTTCCGAGTTGAA
SBP-Flag-E-Cadherin	E-Cad-Hind3-F		CCCAAGCTTGATGGGCCCTTGGAGCCGCAGC
#102645	E-Cad-Xhol1-R		CCGCTCGAGGTCGTCCTCGCCGCCTCCGTA
	E-Cad-NF4-R		CCGCTCGAGAGGCTGTGCCTTCCTACAGA
	E-Cad-NF3-R		CCGCTCGAGAAGAAACAGCAAGAGCAGCAG
	E-Cad-NF2-R		CCGCTCGAGGTCCCGGGTGTCATCCTCTG
	E-Cad-NF1-R		CCGCTCGAGTTCAGGCCGAGCGTCCAGGC
	E-Cad-CF4-F		CCCAAGCTTGATGGTCGAAGCAGGATTGCAAA
	E-Cad-CF2-F		CCCAAGCTTGATGCGGAGGAGAGCGGTGGTCA
	E-Cad-CF3-F		CCCAAGCTTGATGAACGTTTATTACTATGATG
	E-Cad-CF1-F		CCCAAGCTTGATGGTGACTCGTAACGACGT
HA-E-Cadherin	E-Cad-Xhol1-F		CCGCTCGAGATGGGCCCTTGGAGCCGCAGC
#86049	E-Cad-Hind3-R		CCCAAGCTTGTCGTCCTCGCCGCCTCCGTA
Vector(Addgene)	#102645		pcDNA3-neo-Strep_Flag_Cterm
	#86049		pHA-N1

## Sheet: Antibody dilution
Antibody dilution
Name	dilution
Anti-HA	1:1000
Anti-Flag	1:1000
Anti-Decrorin	1:1000
Anti-E-cadherin	1:1000
Anti-GAPDH	1:5000
Anti-Tubulin	1:5000
Anti-Vinculin	1:5000
Anti -Histone H3	1:2000
Anti-EGFR	1:1000
Anti-Zeb1	1:1000
Anti-phospho-EGFR (Tyr1068)	1:1000
Anti-Slug	1:500
Anti-phospho-p44/42 MAPK (Erk1/2)	1:1000
Anti-p44/42 MAPK (tErk1/2)	1:1000
Anti-N-cadherin	1:1000
Anti-Fibronectin	1:1000
Anti-vimentin	1:1000
Anti-Twist	1:500
Anti-Snail	1:1000
Anti-mouse- horseradish peroxidase (HRP)	1:5000
Anti--rabbit-HRP	1:5000
Immunohistochemistry staining
Anti-EGFR	1:500
Anti-Decrorin	1:500
Anti-E-cadherin	1:1000
Immunofluorescence
Anti-HA	1:200
Anti-Flag	1:500
Anti-Decrorin	1:200
Anti-E-cadherin	1:500
Anti-mouse-Alexa Fluor 555	1:500
Anti-mouse-Alexa Fluor 488	1:500
Anti-rabbit-Alexa Fluor 594	1:500
Anti-anti-rabbit-Alexa Fluor 488	1:500
